# Supplementary material for: The Arabidopsis thaliana nucleotide sugar transporter GONST2 is a functional homolog of GONST1
Source: Plant Direct. 2021 Mar 19;5(3):e00309. doi: 10.1002/pld3.309 (PMC7980081; doi:10.1002/pld3.309)
Supplement: Supplementary file 9 — DatasetS1 [file PLD3-5-e00309-s001.xlsx]

## Sheet: HCer
Supplemental Data Set 1. Sphingolipidomic analysis of WT Ws, gonst1-1, gonst2-1 and gonst1-1gonst2-1 callus.
unit: nmol/gdw
average	WT Ws hydroxyceramide
	h16:0	h18:0	h20:0	h20:1	h22:0	h22:1	h24:0	h24:1	h26:0	h26:1
d18:0	0.201464	0	0	0	0	0	0	0.00404916	0	0
d18:1	0.375699	0	0	0	0	0	0	0	0	0
t18:0	0.370272	0	0.00203993	0	0.129018	0	0.194702	0.334089	0.00908782	0.0903705
t18:1	0.583212	0.00239537	0.0522289	0	1.23021	0.083457	0.416609	2.06797	0.093876	0.439288
stdev	WT Ws hydroxyceramide
	h16:0	h18:0	h20:0	h20:1	h22:0	h22:1	h24:0	h24:1	h26:0	h26:1
d18:0	0.104186	0	0	0	0	0	0	0.00358627	0	0
d18:1	0.289371	0	0	0	0	0	0	0	0	0
t18:0	0.250541	0	0.00353326	0	0.0620141	0	0.0942907	0.238155	0.00857356	0.0639559
t18:1	0.563736	0.00414891	0.0147037	0	0.978918	0.0634381	0.234109	1.69311	0.0706822	0.348399
average	gonst1-1 hydroxyceramide
	h16:0	h18:0	h20:0	h20:1	h22:0	h22:1	h24:0	h24:1	h26:0	h26:1
d18:0	0.133868	0	0	0	0	0	0	0.00134795	0	0
d18:1	0.236908	0	0	0	0	0	0	0	0	0
t18:0	0.166802	0	0.00376392	0	0.0843615	0	0.107961	0.134647	0.00248522	0.0203499
t18:1	0.31443	0.00615188	0.0287656	0	0.676684	0.0183927	0.160754	0.880508	0.0398788	0.160153
stdev	gonst1-1 hydroxyceramide
	h16:0	h18:0	h20:0	h20:1	h22:0	h22:1	h24:0	h24:1	h26:0	h26:1
d18:0	0.111156	0	0	0	0	0	0	0.00233473	0	0
d18:1	0.197426	0	0	0	0	0	0	0	0	0
t18:0	0.159263	0	0.0065193	0	0.0549536	0	0.0835147	0.0973357	0.00430453	0.0197136
t18:1	0.338278	0.0106554	0.0454635	0	0.657101	0.0205559	0.129436	0.857935	0.044925	0.118175
average	gonst2-1 hydroxyceramide
	h16:0	h18:0	h20:0	h20:1	h22:0	h22:1	h24:0	h24:1	h26:0	h26:1
d18:0	0.175378	0	0	0	0	0	0.0124978	0.00245042	0	0
d18:1	0.276099	0	0	0	0	0	0	0	0	0
t18:0	0.325367	0	0.00289899	0	0.145862	0.00480857	0.125382	0.285191	0.00336451	0.0811518
t18:1	0.456621	0	0.0560245	0	0.957583	0.064837	0.284144	1.54947	0.0420672	0.237639
stdev	gonst2-1 hydroxyceramide
	h16:0	h18:0	h20:0	h20:1	h22:0	h22:1	h24:0	h24:1	h26:0	h26:1
d18:0	0.103704	0	0	0	0	0	0.0216469	0.00424426	0	0
d18:1	0.173443	0	0	0	0	0	0	0	0	0
t18:0	0.263526	0	0.00502119	0	0.0855613	0.0083287	0.113273	0.179711	0.00582751	0.0558283
t18:1	0.305484	0	0.0286917	0	0.548098	0.0332668	0.0779915	1.02292	0.0364333	0.0812279
average	gonst1-1gonst2-1 hydroxyceramide
	h16:0	h18:0	h20:0	h20:1	h22:0	h22:1	h24:0	h24:1	h26:0	h26:1
d18:0	0.185346	0	0	0	0	0	0	0.01411	0	0
d18:1	0.289411	0	0	0	0	0	0	0	0	0
t18:0	0.213172	0	0	0	0.139548	0.00030828	0.082992	0.124883	0.0264523	0.042332
t18:1	0.370034	0	0.0560879	0	1.09338	0.0457691	0.175014	0.945246	0.0916247	0.254584
stdev	gonst1-1gonst2-1 hydroxyceramide
	h16:0	h18:0	h20:0	h20:1	h22:0	h22:1	h24:0	h24:1	h26:0	h26:1
d18:0	0.158301	0	0	0	0	0	0	0.0244393	0	0
d18:1	0.250058	0	0	0	0	0	0	0	0	0
t18:0	0.252335	0	0	0	0.179464	0.000533956	0.0635126	0.156179	0.0205172	0.0497854
t18:1	0.407964	0	0.097147	0	1.13981	0.037377	0.150826	0.855575	0.140992	0.212527
Raw data
	WT			gonst1-1			gonst2-1			gonst1-1gonst2-1					T-test (2-tail assuming equal variance)
	repliate1	repliate2	repliate3	repliate1	repliate2	repliate3	repliate1	repliate2	repliate3	repliate1	repliate2	repliate3			WT vs gonst1	WT vs gonst2	WT vs gonst1gonst2
hCer_t18:0-h16:0	0.126029	0.626668	0.35812	0.0365875	0.344372	0.119447	0.095377	0.612915	0.267809	0.0157165	0.497457	0.126341			0.300871	0.841084	0.486793
hCer_t18:0-h18:0	0	0	0	0	0	0	0	0	0	0	0	0
hCer_t18:0-h20:0	0.00611979	0	0	0	0	0.0112918	0.00869696	0	0	0	0	0			0.707769	0.820432	0.373901
hCer_t18:0-h20:1	0	0	0	0	0	0	0	0	0	0	0	0
hCer_t18:0-h22:0	0.0827635	0.199486	0.104804	0.0296954	0.139598	0.0837909	0.0702916	0.238761	0.128533	0.0132789	0.344983	0.0603821			0.403421	0.796153	0.928094
hCer_t18:0-h22:1	0	0	0	0	0	0	0	0.0144257	0	0.000924839	0	0				0.373901	0.373901
hCer_t18:0-h24:0	0.136408	0.303486	0.144212	0.0656392	0.204164	0.0540799	0.155818	0.220327	0	0.0331577	0.154506	0.0613124			0.298875	0.46099	0.163982
hCer_t18:0-h24:1	0.189957	0.608979	0.203331	0.0377832	0.232448	0.133711	0.132768	0.483351	0.239453	0.0240363	0.304784	0.0458284			0.250508	0.790596	0.272189
hCer_t18:0-h26:0	0.0170324	0.0102311	0	0.00745566	0	0	0	0.0100935	0	0.00554712	0.0465582	0.0272515			0.299123	0.393096	0.247602
hCer_t18:0-h26:1	0.0272774	0.155156	0.0886786	0	0.0393587	0.0216909	0.0339148	0.142761	0.0667794	0.00832068	0.099475	0.0192003			0.144184	0.859967	0.362631
hCer_t18:1-h16:0	0.198235	1.23028	0.321122	0.0732548	0.701115	0.168921	0.173072	0.780111	0.41668	0.0466857	0.828388	0.235028			0.517955	0.749589	0.62378
hCer_t18:1-h18:0	0.00718612	0	0	0	0.0184557	0	0	0	0	0	0	0			0.599774	0.373901	0.373901
hCer_t18:1-h20:0	0.0371237	0.0664952	0.0530677	0.00511769	0.0811792	0	0.0295652	0.0865209	0.0519875	0	0.168264	0			0.442953	0.848375	0.949028
hCer_t18:1-h20:1	0	0	0	0	0	0	0	0	0	0	0	0
hCer_t18:1-h22:0	0.455214	2.33032	0.905106	0.128733	1.40519	0.496133	0.51801	1.57169	0.783044	0.148683	2.35935	0.772116			0.461747	0.69546	0.882306
hCer_t18:1-h22:1	0.0297397	0.153446	0.0671852	0.0145958	0.0405824	0	0.0339148	0.0605612	0.100035	0.0116478	0.0857173	0.0399422			0.166304	0.675867	0.425405
hCer_t18:1-h24:0	0.418857	0.649586	0.181383	0.117632	0.306247	0.0583845	0.308337	0.347172	0.196923	0.0610236	0.34604	0.117978			0.172943	0.405108	0.207364
hCer_t18:1-h24:1	1.39721	3.99369	0.813015	0.296759	1.86555	0.479216	1.02357	2.72835	0.896472	0.182263	1.87025	0.783229			0.339492	0.673369	0.36326
hCer_t18:1-h26:0	0.0634697	0.0434853	0.174673	0.0310863	0.08855	0	0.0634799	0.0627218	0	0.0208933	0.253981	0			0.326666	0.32222	0.98146
hCer_t18:1-h26:1	0.231347	0.841507	0.24501	0.0830293	0.296205	0.101226	0.182697	0.330943	0.199277	0.0673099	0.485568	0.210875			0.259085	0.384194	0.476912
hCer_d18:0-h16:0	0.117236	0.317968	0.169187	0.0382254	0.255817	0.107562	0.108419	0.294834	0.122882	0.0408074	0.354521	0.160709			0.485054	0.773911	0.890012
hCer_d18:0-h18:0	0	0	0	0	0	0	0	0	0	0	0	0
hCer_d18:0-h20:0	0	0	0	0	0	0	0	0	0	0	0	0
hCer_d18:0-h20:1	0	0	0	0	0	0	0	0	0	0	0	0
hCer_d18:0-h22:0	0	0	0	0	0	0	0	0	0	0	0	0
hCer_d18:0-h22:1	0	0	0	0	0	0	0	0	0	0	0	0
hCer_d18:0-h24:0	0	0	0	0	0	0	0	0.0374935	0	0	0	0
hCer_d18:0-h24:1	0.00532237	0.0068251	0	0.00404386	0	0	0	0	0.00735127	0	0.0423301	0			0.335681	0.644395	0.519431
hCer_d18:0-h26:0	0	0	0	0	0	0	0	0	0	0	0	0
hCer_d18:0-h26:1	0	0	0	0	0	0	0	0	0	0	0	0
hCer_d18:1-h16:0	0.166783	0.705991	0.254324	0.0956947	0.462502	0.152526	0.162152	0.475706	0.190439	0.0543246	0.552144	0.261764			0.53027	0.636041	0.715874
hCer_d18:1-h18:0	0	0	0	0	0	0	0	0	0	0	0	0
hCer_d18:1-h20:0	0	0	0	0	0	0	0	0	0	0	0	0
hCer_d18:1-h20:1	0	0	0	0	0	0	0	0	0	0	0	0
hCer_d18:1-h22:0	0	0	0	0	0	0	0	0	0	0	0	0
hCer_d18:1-h22:1	0	0	0	0	0	0	0	0	0	0	0	0
hCer_d18:1-h24:0	0	0	0	0	0	0	0	0	0	0	0	0
hCer_d18:1-h24:1	0	0	0	0	0	0	0	0	0	0	0	0
hCer_d18:1-h26:0	0	0	0	0	0	0	0	0	0	0	0	0
hCer_d18:1-h26:1	0	0	0	0	0	0	0	0	0	0	0	0

## Sheet: ceramides
Supplemental Data Set 1. Sphingolipidomic analysis of WT Ws, gonst1-1, gonst2-1 and gonst1-1gonst2-1 callus.
unit: nmol/gdw
average	WT Ws Ceramides
	c16:0	c18:0	c20:0	c20:1	c22:0	c22:1	c24:0	c24:1	c26:0	c26:1
d18:0	9.71081	0.1839	0.026913	0	0.187104	0	0.151166	0.127651	0.00650557	0.0159847
d18:1	0.124127	0	0	0	0	0	0.0583742	0.0171689	0	0
t18:0	20.4067	0.0356918	0.0673264	0.167068	1.96987	0.047176	1.52906	1.8223	0.516695	1.02965
t18:1	16.0418	0.0172682	0.263465	0	4.69068	0	1.99154	6.32013	1.22175	4.19945
stdev	WT Ws Ceramides
	c16:0	c18:0	c20:0	c20:1	c22:0	c22:1	c24:0	c24:1	c26:0	c26:1
d18:0	9.54694	0.176374	0.0302613	0	0.209565	0	0.112798	0.073006	0.011268	0.0141812
d18:1	0.0880983	0	0	0	0	0	0.0764364	0.0136634	0	0
t18:0	13.07	0.0442874	0.0685551	0.0481019	1.43475	0.0817111	0.922018	1.24405	0.425543	0.695872
t18:1	17.8403	0.0299094	0.395598	0	4.34247	0	1.40621	6.50489	0.987165	3.728
average	gonst1-1 Ceramides
	c16:0	c18:0	c20:0	c20:1	c22:0	c22:1	c24:0	c24:1	c26:0	c26:1
d18:0	1.65	0.0177627	0.00266786	0	0.0294766	0	0.0637128	0.0523688	0.0128914	0.0116209
d18:1	0.0524392	0	0	0	0	0	0.0222392	0.0199033	0	0
t18:0	10.5947	0.0269395	0.110679	0.102215	1.02792	0.00905223	1.01918	0.795345	0.298349	0.527243
t18:1	7.0976	0.0605608	0.179297	0	3.04778	0	1.17087	3.47713	0.795752	2.75315
stdev	gonst1-1 Ceramides
	c16:0	c18:0	c20:0	c20:1	c22:0	c22:1	c24:0	c24:1	c26:0	c26:1
d18:0	0.663971	0.0183508	0.00462087	0	0.0422639	0	0.0247966	0.0398774	0.0128093	0.0136471
d18:1	0.0633111	0	0	0	0	0	0.0210029	0.0192997	0	0
t18:0	9.90876	0.0466605	0.177027	0.076781	1.07081	0.0148114	1.02943	0.650265	0.218423	0.462295
t18:1	7.63594	0.0623931	0.278507	0	3.38691	0	1.21051	3.52894	0.776156	2.79205
average	gonst1-1 Ceramides
	c16:0	c18:0	c20:0	c20:1	c22:0	c22:1	c24:0	c24:1	c26:0	c26:1
d18:0	12.1451	0.158137	0.0304444	0	0.131251	0	0.18543	0.139804	0.0302751	0.0516549
d18:1	0.154027	0	0	0	0	0	0.0719436	0.0461863	0	0
t18:0	18.8128	0.0621775	0.167085	0.107909	1.6512	0.092754	1.30852	1.40636	0.386237	0.83095
t18:1	12.3276	0.0841518	0.246336	0	3.75658	0	1.48495	4.02666	0.964752	3.36264
stdev	gonst1-1 Ceramides
	c16:0	c18:0	c20:0	c20:1	c22:0	c22:1	c24:0	c24:1	c26:0	c26:1
d18:0	10.9974	0.1994	0.0527312	0	0.113292	0	0.145386	0.137077	0.0262368	0.0484532
d18:1	0.153976	0	0	0	0	0	0.106419	0.0574748	0	0
t18:0	10.188	0.0741287	0.13255	0.0117701	1.10095	0.111387	0.944525	0.985893	0.400975	0.46417
t18:1	10.0759	0.112163	0.166566	0	2.51499	0	1.12524	2.30679	0.469663	2.23181
average	gonst1-1 Ceramides
	c16:0	c18:0	c20:0	c20:1	c22:0	c22:1	c24:0	c24:1	c26:0	c26:1
d18:0	0.873532	0.0013696	0	0	0.0026024	0	0.0601362	0	0.0105794	0.0270402
d18:1	0.10643	0	0	0	0	0	0.00591877	0.00770654	0	0
t18:0	11.6052	0.00371474	0.112872	0.0928493	1.16756	0.0677191	0.784035	0.689492	0.314972	0.748846
t18:1	7.84277	0	0.319722	0	3.32368	0	0.87765	2.42274	1.0546	3.90602
stdev	gonst1-1 Ceramides
	c16:0	c18:0	c20:0	c20:1	c22:0	c22:1	c24:0	c24:1	c26:0	c26:1
d18:0	0.303595	0.00237222	0	0	0.00450749	0	0.0947143	0	0.018324	0.0468349
d18:1	0.14738	0	0	0	0	0	0.00954853	0.0133481	0	0
t18:0	12.4371	0.00643412	0.144593	0.143566	1.24229	0.0775868	0.797589	0.734379	0.28602	0.828659
t18:1	10.3289	0	0.450784	0	3.83047	0	0.866765	2.33253	1.10439	4.69407
Raw data
	WT			gonst1-1			gonst2-1			gonst1-1gonst2-1					T-test (2-tail assuming equal variance)
	repliate1	repliate2	repliate3	repliate1	repliate2	repliate3	repliate1	repliate2	repliate3	repliate1	repliate2	repliate3			WT vs gonst1	WT vs gonst2	WT vs gonst1gonst2
nCer_t18:0-c16:0	7.85794	33.9421	19.4201	2.78785	21.7419	7.25417	9.6003	29.755	17.0833	1.44091	25.4734	7.90115			0.358645	0.875776	0.445707
nCer_t18:0-c18:0	0.0218211	0.0852544	0	0	0	0.0808184	0.04232	0.144213	0	0	0	0.0111442			0.825281	0.62337	0.283543
nCer_t18:0-c20:0	0.0649316	0	0.137047	0.0171852	0.314851	0	0.0663797	0.317254	0.11762	0.0189835	0.279382	0.0402515			0.712633	0.311348	0.647862
nCer_t18:0-c20:1	0.130869	0.221651	0.148685	0.044734	0.189413	0.0724992	0.0976842	0.105268	0.120775	0.0203388	0.258209	0			0.282823	0.107332	0.443692
nCer_t18:0-c22:0	0.474838	3.33559	2.0992	0.148882	2.22051	0.714381	0.490872	2.68117	1.78154	0.149412	2.55174	0.80154			0.413686	0.77543	0.504624
nCer_t18:0-c22:1	0	0	0.141528	0.0010117	0	0.026145	0	0.216297	0.0619653	0	0.152375	0.0507819			0.471037	0.598267	0.767958
nCer_t18:0-c24:0	0.884086	2.58512	1.11798	0.383526	2.20689	0.46714	0.724857	2.39824	0.802459	0.153607	1.68069	0.517813			0.557559	0.786658	0.349522
nCer_t18:0-c24:1	1.16715	3.25701	1.04274	0.356809	1.54245	0.486779	0.869283	2.54418	0.805614	0.133885	1.52208	0.412509			0.273858	0.673461	0.245961
nCer_t18:0-c26:0	0.219814	1.00423	0.326043	0.105277	0.535423	0.254345	0.0327544	0.821954	0.304004	0.0437585	0.613795	0.287362			0.473388	0.718837	0.533005
nCer_t18:0-c26:1	0.364913	1.75296	0.971081	0.132329	1.03575	0.413654	0.389933	1.31524	0.787675	0.087517	1.67839	0.48063			0.356409	0.701842	0.676372
nCer_t18:1-c16:0	2.96493	36.3651	8.79538	1.25269	15.7372	4.30293	3.42078	23.2636	10.2983	0.560271	19.6639	3.30417			0.469402	0.769226	0.528771
nCer_t18:1-c18:0	0.0518046	0	0	0	0.124638	0.0570447	0.0409673	0.211488	0	0	0	0			0.339441	0.374776	0.373901
nCer_t18:1-c20:0	0.0720309	0.718365	0	0.0377414	0.50015	0	0.106671	0.430688	0.20165	0	0.835306	0.123859			0.778179	0.948212	0.878817
nCer_t18:1-c20:1	0	0	0	0	0	0	0	0	0	0	0	0			#DIV/0!	#DIV/0!	#DIV/0!
nCer_t18:1-c22:0	1.04707	9.49579	3.52918	0.43499	6.87432	1.83402	1.23255	6.26243	3.77476	0.298522	7.63068	2.04184			0.63261	0.76329	0.703559
nCer_t18:1-c22:1	0	0	0	0	0	0	0	0	0	0	0	0			#DIV/0!	#DIV/0!	#DIV/0!
nCer_t18:1-c24:0	1.20332	3.61506	1.15623	0.48607	2.56855	0.457977	0.920829	2.78067	0.753364	0.151553	1.83725	0.644152			0.486337	0.651617	0.307695
nCer_t18:1-c24:1	2.40738	13.8291	2.7239	0.902593	7.49976	2.02903	2.51947	6.68225	2.87827	0.447544	4.9961	1.82457			0.542204	0.595742	0.383955
nCer_t18:1-c26:0	0.457098	2.33618	0.871981	0.241621	1.68284	0.4628	0.497108	1.43641	0.960739	0.16833	2.29183	0.703639			0.588382	0.704716	0.854565
nCer_t18:1-c26:1	1.0684	8.32337	3.20658	0.388968	5.83354	2.03696	1.09639	5.55833	3.43319	0.44151	9.24828	2.02826			0.619217	0.75545	0.936505
nCer_d18:0-c16:0	6.45122	20.4607	2.22055	1.34792	2.4113	1.19077	7.14831	24.7537	4.53325	0.616266	1.20839	0.795936			0.218352	0.786571	0.184308
nCer_d18:0-c18:0	0.130621	0.380771	0.0403074	0.0166383	0	0.0366499	0.0922738	0.382137	0	0.0041088	0	0			0.179962	0.875014	0.147548
nCer_d18:0-c20:0	0.021069	0.0596701	0	0.00800358	0	0	0	0.0913331	0	0	0	0			0.242033	0.924706	0.198307
nCer_d18:0-c20:1	0	0	0	0	0	0	0	0	0	0	0	0			#DIV/0!	#DIV/0!	#DIV/0!
nCer_d18:0-c22:0	0.0665313	0.429088	0.0656917	0.0105312	0.0778985	0	0.0705333	0.261959	0.0612606	0.0078072	0	0			0.27067	0.705469	0.202056
nCer_d18:0-c22:1	0	0	0	0	0	0	0	0	0	0	0	0			#DIV/0!	#DIV/0!	#DIV/0!
nCer_d18:0-c24:0	0.144591	0.267107	0.0417986	0.0473871	0.0922465	0.0515047	0.154854	0.343672	0.0577638	0.0110936	0.169315	0			0.259886	0.763213	0.344705
nCer_d18:0-c24:1	0.111327	0.207437	0.064189	0.0280109	0.0983889	0.0307065	0.145432	0.273981	0	0	0	0			0.192075	0.898735	0.0388378
nCer_d18:0-c26:0	0.0195167	0	0	0.0130572	0.025617	0	0.0444461	0	0.0463791	0	0.0317381	0			0.55211	0.222806	0.759353
nCer_d18:0-c26:1	0.0270548	0	0.0208993	0.00821395	0.0266486	0	0.0369574	0.105755	0.0122521	0	0.0811205	0			0.720489	0.288198	0.715519
nCer_d18:1-c16:0	0.0723853	0.225849	0.0741462	0.0345465	0.122771	0	0.0457972	0.330303	0.0859816	0.0179496	0.276564	0.0247756			0.31624	0.784849	0.866992
nCer_d18:1-c18:0	0	0	0	0	0	0	0	0	0	0	0	0			#DIV/0!	#DIV/0!	#DIV/0!
nCer_d18:1-c20:0	0	0	0	0	0	0	0	0	0	0	0	0			#DIV/0!	#DIV/0!	#DIV/0!
nCer_d18:1-c20:1	0	0	0	0	0	0	0	0	0	0	0	0			#DIV/0!	#DIV/0!	#DIV/0!
nCer_d18:1-c22:0	0	0	0	0	0	0	0	0	0	0	0	0			#DIV/0!	#DIV/0!	#DIV/0!
nCer_d18:1-c22:1	0	0	0	0	0	0	0	0	0	0	0	0			#DIV/0!	#DIV/0!	#DIV/0!
nCer_d18:1-c24:0	0.0129731	0.146623	0.0155265	0.00842496	0.046409	0.0118838	0.0216418	0.194189	0	0.000822079	0.0169342	0			0.473956	0.866362	0.303569
nCer_d18:1-c24:1	0.0149018	0.0318241	0.00478094	0.0211733	0.0385366	0	0	0.110553	0.0280064	0	0	0.0231196			0.85103	0.442837	0.439251
nCer_d18:1-c26:0	0	0	0	0	0	0	0	0	0	0	0	0			#DIV/0!	#DIV/0!	#DIV/0!
nCer_d18:1-c26:1	0	0	0	0	0	0	0	0	0	0	0	0			#DIV/0!	#DIV/0!	#DIV/0!

## Sheet: GluCer
Supplemental Data Set 1. Sphingolipidomic analysis of WT Ws, gonst1-1, gonst2-1 and gonst1-1gonst2-1 callus.
unit: nmol/gdw
average	WT Ws Glucosylceramides
	h16:0	h18:0	h20:0	h20:1	h22:0	h22:1	h24:0	h24:1	h26:0	h26:1
d18:0	1.43753	0	0	0	0	0	0	0	0	0
d18:1	2.20291	0	0	0	0.0132971	0	0.064294	0.116599	0	0
t18:0	0.125693	0	0	0	0	0	0	0.00900774	0	0
t18:1	4.97705	0	0.356083	0	1.72263	0.381157	3.36232	16.4301	0.521749	4.70198
stdev	WT Ws Glucosylceramides
	h16:0	h18:0	h20:0	h20:1	h22:0	h22:1	h24:0	h24:1	h26:0	h26:1
d18:0	0.40305	0	0	0	0	0	0	0	0	0
d18:1	1.13357	0	0	0	0.0230313	0	0.0666101	0.135978	0	0
t18:0	0.048553	0	0	0	0	0	0	0.0156019	0	0
t18:1	2.5023	0	0.120864	0	0.825738	0.209782	2.33147	10.0459	0.381119	1.35931
average	gonst1-1 Glucosylceramides
	h16:0	h18:0	h20:0	h20:1	h22:0	h22:1	h24:0	h24:1	h26:0	h26:1
d18:0	1.89185	0	0	0	0	0	0	0	0	0
d18:1	2.49859	0	0	0	0	0	0	0.136836	0	0
t18:0	0.223698	0	0	0	0	0	0	0	0	0
t18:1	4.45977	0	0.357786	0	2.01711	0.55717	2.91389	14.9513	0.454712	4.94671
stdev	gonst1-1 Glucosylceramides
	h16:0	h18:0	h20:0	h20:1	h22:0	h22:1	h24:0	h24:1	h26:0	h26:1
d18:0	0.489974	0	0	0	0	0	0	0	0	0
d18:1	1.27309	0	0	0	0	0	0	0.119737	0	0
t18:0	0.160388	0	0	0	0	0	0	0	0	0
t18:1	2.25344	0	0.0428793	0	0.40738	0.235437	1.65401	6.64733	0.19932	1.16502
average	gonst2-1 Glucosylceramides
	h16:0	h18:0	h20:0	h20:1	h22:0	h22:1	h24:0	h24:1	h26:0	h26:1
d18:0	1.82373	0	0	0	0	0	0	0	0	0
d18:1	2.27799	0	0	0	0.0126132	0	0.0449394	0.169662	0	0
t18:0	0.270483	0	0	0	0	0	0	0	0	0
t18:1	4.81903	0	0.237405	0	1.65308	0.155201	2.99951	14.7505	0.541847	4.54727
stdev	gonst2-1 Glucosylceramides
	h16:0	h18:0	h20:0	h20:1	h22:0	h22:1	h24:0	h24:1	h26:0	h26:1
d18:0	0.53838	0	0	0	0	0	0	0	0	0
d18:1	1.1921	0	0	0	0.0218466	0	0.0463136	0.147201	0	0
t18:0	0.0995066	0	0	0	0	0	0	0	0	0
t18:1	2.23133	0	0.207061	0	0.733414	0.180046	2.16384	7.5325	0.180076	1.5134
average	gonst1-1gonst2-1 Glucosylceramides
	h16:0	h18:0	h20:0	h20:1	h22:0	h22:1	h24:0	h24:1	h26:0	h26:1
d18:0	1.35847	0	0	0	0	0	0	0	0	0
d18:1	3.4998	0	0	0	0.019709	0	0.0320574	0.12829	0	0
t18:0	0.211204	0	0	0	0	0	0.00658317	0	0	0
t18:1	5.0973	0	0.551793	0	2.14513	0.403591	3.10564	13.0431	0.73836	5.56727
stdev	gonst1-1gonst2-1 Glucosylceramides
	h16:0	h18:0	h20:0	h20:1	h22:0	h22:1	h24:0	h24:1	h26:0	h26:1
d18:0	0.321939	0	0	0	0	0	0	0	0	0
d18:1	1.18885	0	0	0	0.0193733	0	0.0555251	0.111364	0	0
t18:0	0.0482071	0	0	0	0	0	0.0114024	0	0	0
t18:1	1.95268	0	0.160475	0	0.65062	0.20221	1.74015	4.11036	0.182357	1.1351
Raw data
	WT			gonst1-1			gonst2-1			gonst1-1gonst2-1					T-test (2-tail assuming equal variance)
	repliate1	repliate2	repliate3	repliate1	repliate2	repliate3	repliate1	repliate2	repliate3	repliate1	repliate2	repliate3			WT vs gonst1	WT vs gonst2	WT vs gonst1gonst2
GlcCer_t18:0-h16:0	0.181683	0.0952005	0.100195	0.21158	0.0697122	0.389801	0.253552	0.377368	0.180527	0.226739	0.249728	0.157144			0.368369	0.0862008	0.0963796
GlcCer_t18:0-h18:0	0	0	0	0	0	0	0	0	0	0	0	0			#DIV/0!	#DIV/0!	#DIV/0!
GlcCer_t18:0-h20:0	0	0	0	0	0	0	0	0	0	0	0	0			#DIV/0!	#DIV/0!	#DIV/0!
GlcCer_t18:0-h20:1	0	0	0	0	0	0	0	0	0	0	0	0			#DIV/0!	#DIV/0!	#DIV/0!
GlcCer_t18:0-h22:0	0	0	0	0	0	0	0	0	0	0	0	0			#DIV/0!	#DIV/0!	#DIV/0!
GlcCer_t18:0-h22:1	0	0	0	0	0	0	0	0	0	0	0	0			#DIV/0!	#DIV/0!	#DIV/0!
GlcCer_t18:0-h24:0	0	0	0	0	0	0	0	0	0	0	0.0197495	0			#DIV/0!	#DIV/0!	0.373901
GlcCer_t18:0-h24:1	0	0	0.0270232	0	0	0	0	0	0	0	0	0			0.373901	0.373901	0.373901
GlcCer_t18:0-h26:0	0	0	0	0	0	0	0	0	0	0	0	0			#DIV/0!	#DIV/0!	#DIV/0!
GlcCer_t18:0-h26:1	0	0	0	0	0	0	0	0	0	0	0	0			#DIV/0!	#DIV/0!	#DIV/0!
GlcCer_t18:1-h16:0	7.85245	3.78549	3.29321	7.04253	2.89455	3.44222	6.91469	2.47312	5.06927	7.33381	3.7311	4.22699			0.803337	0.938856	0.95083
GlcCer_t18:1-h18:0	0	0	0	0	0	0	0	0	0	0	0	0			#DIV/0!	#DIV/0!	#DIV/0!
GlcCer_t18:1-h20:0	0.473604	0.232133	0.362514	0.406859	0.327545	0.338956	0.380672	0	0.331544	0.64523	0.366495	0.643654			0.982753	0.439575	0.166817
GlcCer_t18:1-h20:1	0	0	0	0	0	0	0	0	0	0	0	0			#DIV/0!	#DIV/0!	#DIV/0!
GlcCer_t18:1-h22:0	2.66897	1.14859	1.35032	2.47582	1.87803	1.69748	2.4296	0.972142	1.5575	2.88679	1.6706	1.87798			0.60912	0.918401	0.524691
GlcCer_t18:1-h22:1	0.573911	0.157725	0.411835	0.798017	0.327545	0.545947	0.352597	0.113005	0	0.635739	0.309188	0.265847			0.388404	0.229799	0.90035
GlcCer_t18:1-h24:0	6.05384	1.9662	2.06693	4.82366	1.94097	1.97704	5.49527	1.85451	1.64874	5.10671	1.94726	2.26294			0.799292	0.853023	0.885939
GlcCer_t18:1-h24:1	28.009	11.2458	10.0355	22.6215	10.864	11.3686	23.3419	9.28012	11.6295	17.671	9.81714	11.6411			0.842014	0.828147	0.617555
GlcCer_t18:1-h26:0	0.937454	0.188823	0.438969	0.664912	0.268431	0.430791	0.739527	0.387155	0.498858	0.945785	0.603258	0.666038			0.800541	0.93815	0.42471
GlcCer_t18:1-h26:1	6.06734	3.3488	4.6898	6.09063	3.76168	4.98783	5.68273	2.82914	5.12994	6.71266	4.44274	5.54639			0.824461	0.901559	0.445049
GlcCer_d18:0-h16:0	1.89396	1.13055	1.28807	2.26048	1.33584	2.07923	2.18651	1.20514	2.07954	1.50121	0.98984	1.58436			0.282647	0.376216	0.803781
GlcCer_d18:0-h18:0	0	0	0	0	0	0	0	0	0	0	0	0			#DIV/0!	#DIV/0!	#DIV/0!
GlcCer_d18:0-h20:0	0	0	0	0	0	0	0	0	0	0	0	0			#DIV/0!	#DIV/0!	#DIV/0!
GlcCer_d18:0-h20:1	0	0	0	0	0	0	0	0	0	0	0	0			#DIV/0!	#DIV/0!	#DIV/0!
GlcCer_d18:0-h22:0	0	0	0	0	0	0	0	0	0	0	0	0			#DIV/0!	#DIV/0!	#DIV/0!
GlcCer_d18:0-h22:1	0	0	0	0	0	0	0	0	0	0	0	0			#DIV/0!	#DIV/0!	#DIV/0!
GlcCer_d18:0-h24:0	0	0	0	0	0	0	0	0	0	0	0	0			#DIV/0!	#DIV/0!	#DIV/0!
GlcCer_d18:0-h24:1	0	0	0	0	0	0	0	0	0	0	0	0			#DIV/0!	#DIV/0!	#DIV/0!
GlcCer_d18:0-h26:0	0	0	0	0	0	0	0	0	0	0	0	0			#DIV/0!	#DIV/0!	#DIV/0!
GlcCer_d18:0-h26:1	0	0	0	0	0	0	0	0	0	0	0	0			#DIV/0!	#DIV/0!	#DIV/0!
GlcCer_d18:1-h16:0	3.46688	1.86547	1.27637	3.96543	1.84914	1.68119	3.47026	1.08605	2.27768	4.84753	2.59995	3.05192			0.778811	0.940782	0.243278
GlcCer_d18:1-h18:0	0	0	0	0	0	0	0	0	0	0	0	0			#DIV/0!	#DIV/0!	#DIV/0!
GlcCer_d18:1-h20:0	0	0	0	0	0	0	0	0	0	0	0	0			#DIV/0!	#DIV/0!	#DIV/0!
GlcCer_d18:1-h20:1	0	0	0	0	0	0	0	0	0	0	0	0			#DIV/0!	#DIV/0!	#DIV/0!
GlcCer_d18:1-h22:0	0	0	0.0398914	0	0	0	0.0378395	0	0	0.0387281	0.0203988	0			0.373901	0.972018	0.730825
GlcCer_d18:1-h22:1	0	0	0	0	0	0	0	0	0	0	0	0			#DIV/0!	#DIV/0!	#DIV/0!
GlcCer_d18:1-h24:0	0.133001	0.0598812	0	0	0	0	0.0925145	0.0423037	0	0	0.0961723	0			0.169877	0.700644	0.554717
GlcCer_d18:1-h24:1	0.265967	0.083829	0	0.188114	0.222394	0	0.319616	0.0253778	0.163991	0.200062	0	0.184809			0.856023	0.670312	0.913827
GlcCer_d18:1-h26:0	0	0	0	0	0	0	0	0	0	0	0	0			#DIV/0!	#DIV/0!	#DIV/0!
GlcCer_d18:1-h26:1	0	0	0	0	0	0	0	0	0	0	0	0			#DIV/0!	#DIV/0!	#DIV/0!

## Sheet: GIPC
Supplemental Data Set 1. Sphingolipidomic analysis of WT Ws, gonst1-1, gonst2-1 and gonst1-1gonst2-1 callus.
unit: nmol/gdw
Note:	Hex0 and Hex2 were estimated using the Hex1 response factor
unit: nmol/gdw
average	WT Ws GIPC
	h16:0	h18:0	h20:0	h20:1	h22:0	h22:1	h24:0	h24:1	h26:0	h26:1
d18:0	108.738	1.16946	1.29495	0	21.9908	0	28.4698	65.8976	3.01075	3.48378
d18:1	116.928	0	2.45985	0	48.222	0.594252	25.2587	146.126	9.81987	6.12979
t18:0	12.2236	0	0	0	4.37951	0	2.77598	20.2971	0.515046	1.77573
t18:1	19.3272	0.0592502	0.402574	0	19.5452	0.535309	14.1363	81.1244	1.66367	2.24401
stdev	WT Ws GIPC
	h16:0	h18:0	h20:0	h20:1	h22:0	h22:1	h24:0	h24:1	h26:0	h26:1
d18:0	26.3957	2.02556	0.265825	0	7.89913	0	7.84038	7.39376	2.02975	1.32382
d18:1	35.6523	0	1.00535	0	8.23498	1.02927	4.07286	24.0792	1.83637	0.969988
t18:0	6.63297	0	0	0	0.836266	0	1.9472	8.67019	0.613882	0.323696
t18:1	13.7476	0.053887	0.445985	0	1.70306	0.273313	4.78697	18.0589	1.18623	1.82883
average	gonst1-1 GIPC
	h16:0	h18:0	h20:0	h20:1	h22:0	h22:1	h24:0	h24:1	h26:0	h26:1
d18:0	123.922	1.34117	2.7308	0	15.6994	0	58.261	52.0364	3.21567	5.11505
d18:1	122.735	0.4661	4.22645	0	68.3392	0.183236	86.9906	179.061	7.95632	14.1654
t18:0	25.9793	0	0	0	2.87475	0	6.69255	19.5726	0.480697	1.35984
t18:1	25.4563	0.18065	0.216492	0	31.5862	0	24.0371	112.25	1.56633	3.01217
stdev	gonst1-1 GIPC
	h16:0	h18:0	h20:0	h20:1	h22:0	h22:1	h24:0	h24:1	h26:0	h26:1
d18:0	39.845	1.21361	0.904444	0	3.03888	0	9.3492	13.252	1.65989	0.649528
d18:1	44.4405	0.410443	1.73256	0	5.81604	0.317374	20.0371	42.8427	0.533587	5.33252
t18:0	6.67706	0	0	0	0.825347	0	3.98593	4.2304	0.43413	0.455768
t18:1	11.6655	0.161389	0.271396	0	2.13404	0	7.09646	21.8222	0.730709	0.349987
average	gonst2-1 GIPC
	h16:0	h18:0	h20:0	h20:1	h22:0	h22:1	h24:0	h24:1	h26:0	h26:1
d18:0	85.0354	0.0707544	0.538221	0	16.0304	0	25.0649	59.2112	3.44777	3.3992
d18:1	80.9049	0	0.600736	0	37.6808	0.443413	23.3112	115.831	6.62631	5.03682
t18:0	9.84552	0	0	0	2.8945	0	2.21153	19.861	0.313944	1.23239
t18:1	15.6398	0	0.199585	0	15.8222	0.732508	10.0417	70.6281	1.26464	2.31195
stdev	gonst2-1 GIPC
	h16:0	h18:0	h20:0	h20:1	h22:0	h22:1	h24:0	h24:1	h26:0	h26:1
d18:0	22.9334	0.12255	0.492789	0	4.22207	0	7.44085	8.40757	1.53742	1.42567
d18:1	18.8249	0	0.533266	0	11.629	0.127992	5.31159	15.2946	1.21864	0.206109
t18:0	4.32893	0	0	0	0.852963	0	1.16839	8.18707	0.543767	0.0280634
t18:1	10.6089	0	0.345691	0	2.11034	0.403272	3.32329	13.6916	0.895263	1.27602
average	gonst1-1gonst2-1 GIPC
	h16:0	h18:0	h20:0	h20:1	h22:0	h22:1	h24:0	h24:1	h26:0	h26:1
d18:0	61.9598	0.303631	1.49766	0	9.38096	0	40.123	25.7881	1.23736	3.06194
d18:1	63.8417	0	2.49365	0	53.4505	0	72.5048	100.126	5.43203	12.7587
t18:0	22.1898	0	0	0	2.36128	0	6.54242	13.4174	0.0667596	0.700287
t18:1	26.3635	0.684201	1.09303	0	36.3521	0	25.9254	99.5217	1.47014	4.18706
stdev	gonst1-1gonst2-1 GIPC
	h16:0	h18:0	h20:0	h20:1	h22:0	h22:1	h24:0	h24:1	h26:0	h26:1
d18:0	12.2103	0.286902	0.559243	0	1.7247	0	9.53192	6.09867	0.577883	1.34338
d18:1	2.85572	0	0.321001	0	4.44803	0	4.46614	7.9823	2.14393	4.63465
t18:0	4.88896	0	0	0	0.143239	0	2.27254	1.95715	0.115631	0.747411
t18:1	6.70687	0.15969	0.557664	0	1.58722	0	4.59823	12.6558	0.251011	0.401296
Raw data
	WT			gonst1-1			gonst2-1			gonst1-1gonst2-1					T-test (2-tail assuming equal variance)
	repliate1	repliate2	repliate3	repliate1	repliate2	repliate3	repliate1	repliate2	repliate3	repliate1	repliate2	repliate3			WT vs gonst1	WT vs gonst2	WT vs gonst1gonst2
GIPC_t18:0-h16:0	19.4037	10.9423	6.32474	33.3869	20.4237	24.1274	14.2335	9.725	5.57811	27.8283	19.6105	19.1306			0.0645615	0.630496	0.104253
GIPC_t18:0-h18:0	0	0	0	0	0	0	0	0	0	0	0	0			#DIV/0!	#DIV/0!	#DIV/0!
GIPC_t18:0-h20:0	0	0	0	0	0	0	0	0	0	0	0	0			#DIV/0!	#DIV/0!	#DIV/0!
GIPC_t18:0-h20:1	0	0	0	0	0	0	0	0	0	0	0	0			#DIV/0!	#DIV/0!	#DIV/0!
GIPC_t18:0-h22:0	4.89976	4.8239	3.41487	3.82268	2.48598	2.31558	3.86099	2.57549	2.24703	2.50834	2.22219	2.35332			0.0907922	0.0976255	0.0146114
GIPC_t18:0-h22:1	0	0	0	0	0	0	0	0	0	0	0	0			#DIV/0!	#DIV/0!	#DIV/0!
GIPC_t18:0-h24:0	4.81677	2.57285	0.938307	11.2411	3.80931	5.02727	3.49613	1.92628	1.21218	8.76285	4.22113	6.64329			0.20095	0.688996	0.0947558
GIPC_t18:0-h24:1	26.7581	10.4436	23.6896	18.6394	15.8867	24.1917	22.2684	26.5745	10.7401	11.1604	14.4461	14.6457			0.902782	0.952531	0.251113
GIPC_t18:0-h26:0	1.19435	0.350792	0	0.597891	0	0.844199	0.941831	0	0	0	0	0.200279			0.94073	0.692878	0.281761
GIPC_t18:0-h26:1	1.78561	1.44722	2.09438	1.86418	1.23788	0.977455	1.26443	1.22055	1.21218	1.56037	0.208418	0.332078			0.267016	0.0442732	0.0841372
GIPC_t18:1-h16:0	35.1984	11.1157	11.6676	38.9044	18.0645	19.4	27.8656	10.1956	8.85831	33.3194	19.9371	25.8341			0.587645	0.731662	0.470217
GIPC_t18:1-h18:0	0	0.105333	0.0724173	0.231342	0	0.310607	0	0	0	0.625214	0.864993	0.562394			0.284144	0.129574	0.00302127
GIPC_t18:1-h20:0	0.881986	0	0.325737	0.128512	0.520963	0	0.598755	0	0	1.73564	0.735894	0.80757			0.57041	0.566998	0.169287
GIPC_t18:1-h20:1	0	0	0	0	0	0	0	0	0	0	0	0			#DIV/0!	#DIV/0!	#DIV/0!
GIPC_t18:1-h22:0	21.5113	18.5291	18.595	33.2896	32.2766	29.1925	18.2584	14.6511	14.557	37.8871	34.7173	36.452			0.00157771	0.0761621	0.000235292
GIPC_t18:1-h22:1	0.754904	0.621812	0.229212	0	0	0	1.19245	0.565505	0.439564	0	0	0			0.0274696	0.521874	0.0274696
GIPC_t18:1-h24:0	19.3693	13.0615	9.97805	32.1459	21.0054	18.9601	13.3575	10.0568	6.71095	31.2283	23.5037	23.0441			0.115674	0.290501	0.0370659
GIPC_t18:1-h24:1	99.7656	79.8973	63.7104	137.315	101.959	97.4764	82.713	73.4131	55.7581	88.1741	113.17	97.2211			0.129745	0.467379	0.221972
GIPC_t18:1-h26:0	2.97842	0.673575	1.33901	2.07677	1.89295	0.729282	2.18717	1.20736	0.399393	1.34367	1.30752	1.75923			0.909517	0.666082	0.79589
GIPC_t18:1-h26:1	3.80439	0.231536	2.69611	2.69615	3.38833	2.95203	3.76013	1.35268	1.82306	4.64886	3.98917	3.92314			0.514377	0.960445	0.146672
GIPC_d18:0-h16:0	131.718	114.589	79.9082	168.575	91.9932	111.199	92.8722	103.023	59.211	68.9992	69.0195	47.8606			0.611423	0.305485	0.0495184
GIPC_d18:0-h18:0	0	3.50837	0	1.65991	0	2.36361	0	0.212263	0	0.570202	0.340692	0			0.905844	0.401449	0.504172
GIPC_d18:0-h20:0	1.46372	1.43261	0.988531	3.77503	2.19448	2.22289	0.967268	0.647394	0	1.63948	1.97234	0.881165			0.0576934	0.079301	0.601004
GIPC_d18:0-h20:1	0	0	0	0	0	0	0	0	0	0	0	0			#DIV/0!	#DIV/0!	#DIV/0!
GIPC_d18:0-h22:0	17.2761	17.5861	31.1102	14.0381	13.8532	19.2067	13.5357	20.9052	13.6504	10.2756	7.39276	10.4745			0.26735	0.313257	0.0540193
GIPC_d18:0-h22:1	0	0	0	0	0	0	0	0	0	0	0	0			#DIV/0!	#DIV/0!	#DIV/0!
GIPC_d18:0-h24:0	36.8596	27.2209	21.3288	67.1732	48.5288	59.081	24.6286	32.7144	17.8519	50.1349	31.1575	39.0764			0.0133813	0.614349	0.177313
GIPC_d18:0-h24:1	71.1565	57.4436	69.0928	62.9212	37.2796	55.9082	62.8862	65.1555	49.5917	31.8141	19.6193	25.9309			0.188792	0.359387	0.00192306
GIPC_d18:0-h26:0	4.64043	3.65467	0.737147	4.45332	1.3294	3.86428	3.9797	4.64858	1.71502	0.76789	1.88276	1.06143			0.898865	0.781059	0.219245
GIPC_d18:0-h26:1	4.43881	4.03993	1.97261	4.62289	4.87101	5.85126	2.93599	4.99887	2.26273	2.28232	2.29036	4.61314			0.127844	0.943586	0.718191
GIPC_d18:1-h16:0	157.978	99.095	93.7106	174.038	96.1123	98.0543	98.4399	83.2626	61.0123	67.0207	61.4937	63.0106			0.868449	0.196636	0.0619271
GIPC_d18:1-h18:0	0	0	0	0.624811	0.77349	0	0	0	0	0	0	0			0.120594	#DIV/0!	#DIV/0!
GIPC_d18:1-h20:0	3.11023	2.96742	1.30191	5.52245	4.89833	2.25859	0.784016	0	1.01819	2.79909	2.5228	2.15907			0.201343	0.0473669	0.958423
GIPC_d18:1-h20:1	0	0	0	0	0	0	0	0	0	0	0	0			#DIV/0!	#DIV/0!	#DIV/0!
GIPC_d18:1-h22:0	41.6749	45.5236	57.4677	62.9639	74.5134	67.5403	24.4175	42.4967	46.1282	48.6577	57.4459	54.2478			0.0259087	0.269323	0.388054
GIPC_d18:1-h22:1	0	0	1.78276	0.549709	0	0	0.57016	0.445869	0.314211	0	0	0			0.544774	0.813539	0.373901
GIPC_d18:1-h24:0	26.3824	28.6517	20.7419	108.692	83.0884	69.1916	20.9703	29.3911	19.5721	77.6617	69.8876	69.9652			0.00638668	0.640786	0.000172273
GIPC_d18:1-h24:1	173.201	138.066	127.11	225.39	140.873	170.92	102.606	132.58	112.306	95.0808	95.9676	109.329			0.310297	0.139687	0.0348224
GIPC_d18:1-h26:0	11.1705	10.5603	7.72888	8.47113	7.99206	7.40575	6.58151	7.86673	5.43069	4.155	7.90721	4.23387			0.166707	0.0660725	0.05453
GIPC_d18:1-h26:1	5.68246	5.46418	7.24272	8.19628	15.841	18.4588	5.27481	4.91917	4.91649	7.89274	17.1209	13.2624			0.0621172	0.128891	0.0723868

## Sheet: GIPC_headgroup
Y value is the molar percentage; specific Hex / All 3 Hex
ttest assuming 2 tails equal variation
			Ws					gonst1					gonst2					gonst1/2					ttest (gonst1 / gonst1/2)				Genotype	Hex0	Hex1	Hex2		T-test vs WT				T-test g1 vs g1g2
						average	stdev				average	stdev				average	stdev				average	stdev	0.0294865				WT	5.90167	80.0647	14.0336
	%	Hex0	5.90167	10.2862	3.72292	6.63694	3.34287	82.0138	91.074	90.3291	87.8056	5.02966	6.07543	8.42065	8.94394	7.81334	1.52765	97.2459	97.7512	97.2343	97.4105	0.295106					WT	10.2862	75.5707	14.1431
		Hex1	80.0647	75.5707	88.9037	81.5131	6.78349	17.8396	8.85839	9.6327	12.1102	4.97689	80.3856	79.3523	80.2258	79.9879	0.556246	2.75409	2.19754	2.73617	2.5626	0.316278					WT	3.72292	88.9037	7.37334
		Hex2	14.0336	14.1431	7.37334	11.85	3.87729	0.146506	0.067632	0.0381724	0.0841035	0.0560136	13.539	12.2271	10.8302	12.1988	1.35459	0	0.0512965	0.0294955	0.0269307	0.0257442					gonst1-1	82.0138	17.8396	0.146506		2.01815e-05	0.000139391	0.00627377		0.0298799	0.0294865	0.18347
																											gonst1-1	91.074	8.85839	0.067632
nmol/gDW	Total	Hex0	54.8781	73.5075	24.8431			1015.34	771.482	831.056			39.9428	57.8273	45.1237			700.69	669.551	660.235							gonst1-1	90.3291	9.6327	0.0381724
		Hex1	744.502	540.043	593.254			220.856	75.0388	88.6239			528.493	544.937	404.753			19.8442	15.0522	18.579							gonst2-1	6.07543	80.3856	13.539		0.60885	0.717699	0.890187
		Hex2	130.495	101.069	49.2023			1.81375	0.572906	0.351198			89.0117	83.9672	54.6403			0	0.351358	0.200279							gonst2-1	8.42065	79.3523	12.2271
																											gonst2-1	8.94394	80.2258	10.8302
			BR1	BR2	BR3			BR1	BR2	BR3			BR1	BR2	BR3			BR1	BR2	BR3							gonst1-1gonst2-1	97.2459	2.75409	0		1.24157e-06	3.58991e-05	0.00616409
		Hex1_t18:0-h16:0	18.0958	10.1091	6.25777			2.15971	1.26855	1.10676			13.7922	7.54934	5.03713			0.1555	0.089722	0							gonst1-1gonst2-1	97.7512	2.19754	0.0512965
		Hex1_t18:0-h18:0	0	0	0			0	0	0			0	0	0			0	0	0							gonst1-1gonst2-1	97.2343	2.73617	0.0294955
		Hex1_t18:0-h20:0	0	0	0			0	0	0			0	0	0			0	0	0
		Hex1_t18:0-h20:1	0	0	0			0	0	0			0	0	0			0	0	0
		Hex1_t18:0-h22:0	4.60915	4.67783	3.41487			1.42792	0	0.365795			3.77607	2.23581	2.01362			0	0	0
		Hex1_t18:0-h22:1	0	0	0			0	0	0			0	0	0			0	0	0
		Hex1_t18:0-h24:0	3.67494	1.98812	0.770761			1.09769	0.409219	0.243815			3.1567	1.43812	0.861998			0	0	0
		Hex1_t18:0-h24:1	21.5469	10.4436	22.3659			6.62181	1.08949	4.16432			15.9032	23.7725	9.08792			1.09053	1.20138	1.76249
		Hex1_t18:0-h26:0	1.02822	0.350792	0			0.240912	0	0			0.38182	0	0			0	0	0
		Hex1_t18:0-h26:1	1.78561	1.44722	1.9938			0.803272	0.204609	0			0.814646	0.965872	0.592562			0.1296	0	0
		Hex1_t18:1-h16:0	34.2716	10.9052	11.4142			8.02044	1.57635	0			27.5601	10.0275	8.78069			0.569198	1.36849	0
		Hex1_t18:1-h18:0	0	0.105333	0.0724173			0	0	0			0	0	0			0	0	0
		Hex1_t18:1-h20:0	0.881986	0	0.325737			0.128512	0	0			0.549916	0	0			0	0	0
		Hex1_t18:1-h20:1	0	0	0			0	0	0			0	0	0			0	0	0
		Hex1_t18:1-h22:0	17.6321	16.0136	17.4369			7.1977	3.25573	3.75469			15.3484	12.2132	11.059			1.60496	1.18769	1.16081
		Hex1_t18:1-h22:1	0.754904	0.621812	0.229212			0	0	0			1.19245	0.565505	0.439564			0	0	0
		Hex1_t18:1-h24:0	13.487	7.07278	8.1565			5.07679	1.84154	1.31686			9.14177	7.15304	5.13357			0.699879	0.697094	0.634439
		Hex1_t18:1-h24:1	91.8662	68.1075	61.9366			46.1575	13.4682	15.0762			74.3082	65.3406	49.4798			4.82463	3.60832	4.19623
		Hex1_t18:1-h26:0	2.09644	0.673575	1.33901			0.796757	0.648156	0			1.73512	0.611318	0.399393			0	0	0
		Hex1_t18:1-h26:1	3.01962	0.231536	2.61776			0.106642	0	0.40518			2.72764	1.02399	1.53863			0	0	0
		Hex1_d18:0-h16:0	91.978	74.7921	66.4432			13.8267	4.07174	6.04016			65.6268	75.1161	45.1407			0.985004	0.968186	1.22169
		Hex1_d18:0-h18:0	0	3.50837	0			0	0	0			0	0	0			0	0	0
		Hex1_d18:0-h20:0	1.46372	1.43261	0.988531			0.330226	0	0			0.916394	0.647394	0			0	0	0
		Hex1_d18:0-h20:1	0	0	0			0	0	0			0	0	0			0	0	0
		Hex1_d18:0-h22:0	15.1377	15.1594	30.1552			2.9758	2.18937	2.12434			11.6093	17.6576	11.5403			0.259201	0	0
		Hex1_d18:0-h22:1	0	0	0			0	0	0			0	0	0			0	0	0
		Hex1_d18:0-h24:0	22.9678	15.0293	15.8529			7.64008	3.70341	2.51356			16.1169	21.4212	10.8123			0	0	0
		Hex1_d18:0-h24:1	55.0988	46.8069	64.1644			15.3059	4.71352	8.08366			50.1221	55.7241	42.5864			1.296	0.609578	0
		Hex1_d18:0-h26:0	1.38074	1.11103	0.737147			1.09769	0	0.581494			1.2643	1.0295	0.547703			0	0	0
		Hex1_d18:0-h26:1	3.00621	2.54889	1.18511			0.821107	0	0.27193			1.43401	2.18626	0.826111			0.1555	0	0
		Hex1_d18:1-h16:0	139.372	80.7782	86.3101			21.7944	6.13001	7.51092			88.627	71.792	51.8358			1.54232	0.828326	1.486
		Hex1_d18:1-h18:0	0	0	0			0	0	0			0	0	0			0	0	0
		Hex1_d18:1-h20:0	3.11023	2.067	1.30191			0.549709	0	0			0.784016	0	1.01819			0	0	0
		Hex1_d18:1-h20:1	0	0	0			0	0	0			0	0	0			0	0	0
		Hex1_d18:1-h22:0	36.3702	38.2787	53.3393			13.7213	11.245	10.1644			21.5544	37.5933	39.6169			1.59671	1.93296	1.87868
		Hex1_d18:1-h22:1	0	0	1.78276			0.549709	0	0			0.57016	0.445869	0.314211			0	0	0
		Hex1_d18:1-h24:0	4.66705	13.9983	10.5788			5.8724	1.60423	2.28483			8.76885	13.76	9.76723			0.181441	0	0.294399
		Hex1_d18:1-h24:1	147.952	107.63	115.979			54.8361	17.6197	21.4595			86.0303	110.886	92.953			4.75372	2.56042	5.94423
		Hex1_d18:1-h26:0	4.86287	3.72469	2.73273			1.07445	0	1.15543			2.87491	3.11203	2.13707			0	0	0
		Hex1_d18:1-h26:1	2.38344	0.42976	3.37233			0.624811	0	0			1.80581	0.668571	1.23329			0	0	0
		Hex2_t18:0-h16:0	0	0	0			0	0	0			0	0	0			0	0	0
		Hex2_t18:0-h18:0	0	0	0			0	0	0			0	0	0			0	0	0
		Hex2_t18:0-h20:0	0	0	0			0	0	0			0	0	0			0	0	0
		Hex2_t18:0-h20:1	0	0	0			0	0	0			0	0	0			0	0	0
		Hex2_t18:0-h22:0	0	0	0			0	0	0			0	0	0			0	0	0
		Hex2_t18:0-h22:1	0	0	0			0	0	0			0	0	0			0	0	0
		Hex2_t18:0-h24:0	0.861603	0	0			0	0	0			0	0.254683	0			0	0	0
		Hex2_t18:0-h24:1	5.21127	0	0.670182			0	0	0			3.29237	2.03779	1.20321			0	0	0
		Hex2_t18:0-h26:0	0	0	0			0	0	0			0.560011	0	0			0	0	0
		Hex2_t18:0-h26:1	0	0	0.10058			0	0	0			0	0	0.0898586			0	0	0
		Hex2_t18:1-h16:0	0	0	0			0	0	0			0	0	0			0	0	0
		Hex2_t18:1-h18:0	0	0	0			0	0	0			0	0	0			0	0	0
		Hex2_t18:1-h20:0	0	0	0			0	0	0			0	0	0			0	0	0
		Hex2_t18:1-h20:1	0	0	0			0	0	0			0	0	0			0	0	0
		Hex2_t18:1-h22:0	0.837175	0.736841	0			0	0	0			0.500982	0.275117	0.206913			0	0	0
		Hex2_t18:1-h22:1	0	0	0			0	0	0			0	0	0			0	0	0
		Hex2_t18:1-h24:0	3.49795	2.58913	0.832375			0.0899888	0	0			3.1526	1.51302	0			0	0	0
		Hex2_t18:1-h24:1	1.91848	1.34633	0.0844711			0.347014	0	0.351198			2.50186	1.07983	1.07928			0	0	0
		Hex2_t18:1-h26:0	0.40365	0	0			0	0	0			0.403208	0.275117	0			0	0	0
		Hex2_t18:1-h26:1	0.784778	0	0.0482154			0	0	0			0.733158	0.0841099	0			0	0	0
		Hex2_d18:0-h16:0	16.539	15.8187	4.64942			0	0	0			11.661	11.0597	7.34472			0	0	0
		Hex2_d18:0-h18:0	0	0	0			0	0	0			0	0	0			0	0	0
		Hex2_d18:0-h20:0	0	0	0			0	0	0			0	0	0			0	0	0
		Hex2_d18:0-h20:1	0	0	0			0	0	0			0	0	0			0	0	0
		Hex2_d18:0-h22:0	1.51558	1.63733	0.955048			0.0893144	0	0			1.62929	2.52595	1.71502			0	0	0
		Hex2_d18:0-h22:1	0	0	0			0	0	0			0	0	0			0	0	0
		Hex2_d18:0-h24:0	12.7915	8.1716	4.0602			0	0	0			7.62077	6.79325	5.15391			0	0	0
		Hex2_d18:0-h24:1	15.5105	8.09971	4.16771			0.712565	0	0			10.6766	8.19591	6.69931			0	0	0
		Hex2_d18:0-h26:0	3.2597	2.19285	0			0	0	0			2.5796	2.83366	1.16732			0	0	0.200279
		Hex2_d18:0-h26:1	1.4326	1.49104	0.787503			0	0	0			1.21342	1.42221	0.412985			0	0	0
		Hex2_d18:1-h16:0	11.1482	8.43192	5.06665			0	0	0			7.2943	6.62679	5.40537			0	0	0
		Hex2_d18:1-h18:0	0	0	0			0	0	0			0	0	0			0	0	0
		Hex2_d18:1-h20:0	0	0	0			0	0	0			0	0	0			0	0	0
		Hex2_d18:1-h20:1	0	0	0			0	0	0			0	0	0			0	0	0
		Hex2_d18:1-h22:0	4.37456	5.77124	2.79132			0.150009	0	0			2.06715	3.19462	0.603889			0	0	0
		Hex2_d18:1-h22:1	0	0	0			0	0	0			0	0	0			0	0	0
		Hex2_d18:1-h24:0	16.9775	9.61895	7.9466			0	0	0			11.0016	9.4797	5.6819			0	0	0
		Hex2_d18:1-h24:1	24.5801	25.9134	9.06686			0.424864	0.343699	0			15.352	18.4843	11.428			0	0	0
		Hex2_d18:1-h26:0	5.81339	5.81214	4.55046			0	0	0			3.70659	4.62107	2.89129			0	0.351358	0
		Hex2_d18:1-h26:1	3.03739	3.43808	3.4247			0	0.229207	0			3.06503	3.21039	3.55739			0	0	0
		Hex0_t18:0-h16:0	1.30796	0.833273	0.0669658			31.2272	19.1552	23.0206			0.441305	2.17566	0.540974			27.6728	19.5208	19.1306
		Hex0_t18:0-h18:0	0	0	0			0	0	0			0	0	0			0	0	0
		Hex0_t18:0-h20:0	0	0	0			0	0	0			0	0	0			0	0	0
		Hex0_t18:0-h20:1	0	0	0			0	0	0			0	0	0			0	0	0
		Hex0_t18:0-h22:0	0.290605	0.146068	0			2.39477	2.48598	1.94978			0.0849225	0.339687	0.233408			2.50834	2.22219	2.35332
		Hex0_t18:0-h22:1	0	0	0			0	0	0			0	0	0			0	0	0
		Hex0_t18:0-h24:0	0.280232	0.584729	0.167545			10.1434	3.40009	4.78345			0.339425	0.233473	0.350182			8.76285	4.22113	6.64329
		Hex0_t18:0-h24:1	0	0	0.65344			12.0176	14.7972	20.0274			3.07284	0.764214	0.449013			10.0699	13.2447	12.8832
		Hex0_t18:0-h26:0	0.166129	0	0			0.356979	0	0.844199			0	0	0			0	0	0.200279
		Hex0_t18:0-h26:1	0	0	0			1.0609	1.03327	0.977455			0.449784	0.254683	0.529759			1.43076	0.208418	0.332078
		Hex0_t18:1-h16:0	0.926797	0.210502	0.253319			30.8839	16.4882	19.4			0.30553	0.1681	0.0776177			32.7502	18.5686	25.8341
		Hex0_t18:1-h18:0	0	0	0			0.231342	0	0.310607			0	0	0			0.625214	0.864993	0.562394
		Hex0_t18:1-h20:0	0	0	0			0	0.520963	0			0.048839	0	0			1.73564	0.735894	0.80757
		Hex0_t18:1-h20:1	0	0	0			0	0	0			0	0	0			0	0	0
		Hex0_t18:1-h22:0	3.04202	1.77867	1.15811			26.0919	29.0209	25.4378			2.40895	2.16276	3.29113			36.2821	33.5296	35.2912
		Hex0_t18:1-h22:1	0	0	0			0	0	0			0	0	0			0	0	0
		Hex0_t18:1-h24:0	2.38433	3.39959	0.989169			26.9791	19.1639	17.6432			1.06311	1.39074	1.57739			30.5284	22.8066	22.4097
		Hex0_t18:1-h24:1	5.98089	10.4435	1.68933			90.8105	88.4912	82.049			5.90294	6.99269	5.19897			83.3495	109.562	93.0248
		Hex0_t18:1-h26:0	0.478335	0	0			1.28001	1.24479	0.729282			0.048839	0.32093	0			1.34367	1.30752	1.75923
		Hex0_t18:1-h26:1	0	0	0.0301346			2.58951	3.38833	2.54685			0.29933	0.244575	0.28443			4.64886	3.98917	3.92314
		Hex0_d18:0-h16:0	23.2009	23.978	8.81556			154.749	87.9215	105.159			15.5844	16.8473	6.72552			68.0142	68.0513	46.6389
		Hex0_d18:0-h18:0	0	0	0			1.65991	0	2.36361			0	0.212263	0			0.570202	0.340692	0
		Hex0_d18:0-h20:0	0	0	0			3.44481	2.19448	2.22289			0.050874	0	0			1.63948	1.97234	0.881165
		Hex0_d18:0-h20:1	0	0	0			0	0	0			0	0	0			0	0	0
		Hex0_d18:0-h22:0	0.622863	0.789453	0			10.973	11.6639	17.0824			0.29703	0.721628	0.395042			10.0164	7.39276	10.4745
		Hex0_d18:0-h22:1	0	0	0			0	0	0			0	0	0			0	0	0
		Hex0_d18:0-h24:0	1.10034	4.02007	1.4157			59.5331	44.8254	56.5675			0.890957	4.49995	1.88563			50.1349	31.1575	39.0764
		Hex0_d18:0-h24:1	0.547173	2.53702	0.76069			46.9027	32.5661	47.8246			2.08742	1.23547	0.306024			30.5181	19.0097	25.9309
		Hex0_d18:0-h26:0	0	0.350792	0			3.35563	1.3294	3.28278			0.135796	0.785423	0			0.76789	1.88276	0.861152
		Hex0_d18:0-h26:1	0	0	0			3.80178	4.87101	5.57933			0.288551	1.3904	1.02363			2.12682	2.29036	4.61314
		Hex0_d18:1-h16:0	7.45734	9.8848	2.33392			152.244	89.9823	90.5434			2.51861	4.84378	3.77112			65.4784	60.6653	61.5246
		Hex0_d18:1-h18:0	0	0	0			0.624811	0.77349	0			0	0	0			0	0	0
		Hex0_d18:1-h20:0	0	0.900419	0			4.97274	4.89833	2.25859			0	0	0			2.79909	2.5228	2.15907
		Hex0_d18:1-h20:1	0	0	0			0	0	0			0	0	0			0	0	0
		Hex0_d18:1-h22:0	0.930097	1.47365	1.33707			49.0926	63.2683	57.3759			0.795887	1.70878	5.9074			47.061	55.5129	52.3691
		Hex0_d18:1-h22:1	0	0	0			0	0	0			0	0	0			0	0	0
		Hex0_d18:1-h24:0	4.73784	5.03442	2.21654			102.819	81.4842	66.9068			1.19986	6.15146	4.12301			77.4803	69.8876	69.6708
		Hex0_d18:1-h24:1	0.668472	4.52286	2.0642			170.129	122.909	149.461			1.2236	3.20947	7.92534			90.3271	93.4072	103.384
		Hex0_d18:1-h26:0	0.494206	1.02344	0.445689			7.39668	7.99206	6.25032			0	0.133621	0.402331			4.155	7.55585	4.23387
		Hex0_d18:1-h26:1	0.261625	1.59634	0.445689			7.57147	15.6118	18.4588			0.403971	1.04021	0.125802			7.89274	17.1209	13.2624
