# Supplementary material for: The Arabidopsis thaliana nucleotide sugar transporter GONST2 is a functional homolog of GONST1
Source: Plant Direct. 2021 Mar 19;5(3):e00309. doi: 10.1002/pld3.309 (PMC7980081; doi:10.1002/pld3.309)
Supplement: Supplementary file 10 — DatasetS2 [file PLD3-5-e00309-s010.xlsx]

## Sheet: Callus
Supplemental Dataset S2: Raw data from HPAEC-PAD
Monosaccharide compositon of callus following TFA hydrolysis, analyzed by HPAEC-PAD.
The absoulute concentration is in µM. 0.1mg AIR was hydrolyzed with TFA, dried and resuspended in 200µL H2O. 10 µl was injected. BR = biological replicate
		Absolute concentration (µM)				mol%
		BR1	BR2	BR3		BR1	BR2	BR3	average	stdev
Ws	Fuc	4.5809	4.6019	4.605		1.86101	1.88532	1.8683	1.87154	0.0124761
	Rha	3.434	3.5565	3.6551		1.39507	1.45704	1.48291	1.44501	0.0451375
	Ara	81.5627	80.5532	81.7466		33.1351	33.0012	33.1655	33.1006	0.0873828
	Gal	59.2405	59.2491	59.6839		24.0667	24.2733	24.2144	24.1848	0.106463
	Glc	12.7988	12.7584	12.7437		5.19956	5.22689	5.17025	5.1989	0.0283257
	Xyl	25.7076	25.1384	25.4486		10.4438	10.2988	10.3248	10.3558	0.0773325
	Man	4.4256	4.2376	4.1345		1.79792	1.73607	1.67741	1.73713	0.0602596
	GalA	52.4096	52.0593	52.4851		21.2916	21.3278	21.2938	21.3044	0.0203031
	GlcA	1.992	1.937	1.9786		0.809257	0.793555	0.802739	0.80185	0.00788855
	Sum	246.152	244.091	246.481		100	100	100	100	0
gonst1-1	Fuc	4.7865	4.6853	4.6905		1.81453	1.84952	1.8256	1.82988	0.017883
	Rha	3.7484	3.7772	3.9734		1.42099	1.49105	1.5465	1.48618	0.0628928
	Ara	87.0552	85.8694	86.8473		33.002	33.8969	33.802	33.567	0.491546
	Gal	63.1098	62.5203	63.8948		23.9245	24.6798	24.8686	24.491	0.499595
	Glc	12.7511	12.7401	13.3265		4.83385	5.02914	5.18684	5.01661	0.176824
	Xyl	27.7825	27.7601	28.4961		10.5322	10.9583	11.091	10.8605	0.291987
	Man	4.3536	4.2502	4.2492		1.65042	1.67776	1.65384	1.66067	0.0148973
	GalA	52.0882	49.8012	49.5282		19.7463	19.659	19.277	19.5607	0.249597
	GlcA	8.1121	1.9217	1.9233		3.07524	0.758589	0.748572	1.52747	1.34042
	Sum	263.787	253.326	256.929		100	100	100	100	0
gonst2-1	Fuc	4.7122	4.6958	4.696		1.79832	1.81675	1.79196	1.80235	0.0128766
	Rha	3.9518	3.8912	3.8483		1.50813	1.50546	1.46849	1.49403	0.0221593
	Ara	86.1155	85.6499	85.6232		32.8644	33.137	32.6732	32.8915	0.233084
	Gal	64.0008	63.4468	63.2204		24.4247	24.5469	24.1245	24.3654	0.217366
	Glc	13.0301	12.5246	12.5721		4.97269	4.84563	4.79743	4.87192	0.0905409
	Xyl	28.0354	27.6163	27.6497		10.6992	10.6844	10.5509	10.6449	0.0816688
	Man	4.1574	4.0986	5.5822		1.58659	1.5857	2.13013	1.76748	0.314068
	GalA	49.8191	50.7728	50.9039		19.0125	19.6435	19.4246	19.3602	0.320353
	GlcA	8.2107	5.7759	7.9633		3.13346	2.23463	3.03874	2.80228	0.493871
	Sum	262.033	258.472	262.059		100	100	100	100	0
gonst1/2	Fuc	4.5237	4.6962	4.6432		1.79306	1.82021	1.85701	1.82343	0.0320948
	Rha	3.7934	3.6739	3.6059		1.50359	1.42398	1.44215	1.45657	0.0417213
	Ara	80.0962	85.167	83.6601		31.7478	33.0101	33.4592	32.7391	0.887316
	Gal	59.813	62.6092	62.0746		23.7081	24.2669	24.8262	24.2671	0.559054
	Glc	12.8313	12.6071	12.3737		5.08596	4.88643	4.94876	4.97371	0.102078
	Xyl	25.3075	27.647	27.2998		10.0312	10.7158	10.9183	10.5551	0.464907
	Man	4.2563	4.2506	4.2778		1.68707	1.6475	1.71087	1.68182	0.0320099
	GalA	54.7198	51.0527	50.0718		21.6893	19.7877	20.0258	20.5009	1.03605
	GlcA	6.9477	6.2988	2.0293		2.75387	2.44137	0.811602	2.00228	1.04293
	Sum	252.289	258.002	250.036		100	100	100	100	0

## Sheet: Seedlings
Supplemental Dataset S2: Raw data from HPAEC-PAD
Monosaccharide compositon of seedlings following TFA hydrolysis, analyzed by HPAEC-PAD.
The absoulute concentration is in µM. 0.1mg AIR was hydrolyzed with TFA, dried and resuspended in 200µL H2O. 10 µl was injected. BR = biological replicate
		Absolute concentration (µM)				mol%
		BR1	BR2	BR3		BR1	BR2	BR3	average	stdev
Ws	Fuc	2.3911	2.3766	2.3261		1.11471	1.00185	0.978979	1.03185	0.0726681
	Rha	3.1528	3.2636	3.289		1.46981	1.37576	1.38423	1.40993	0.0520261
	Ara	33.5251	33.1916	33.1742		15.6291	13.9918	13.9619	14.5276	0.954042
	Gal	69.2275	67.728	66.6932		32.2733	28.5505	28.069	29.6309	2.30097
	Glc	6.7128	9.7877	9.7955		3.12945	4.12597	4.1226	3.79267	0.574372
	Xyl	23.8201	25.2597	24.9582		11.1047	10.6481	10.5041	10.7523	0.313579
	Man	5.3041	5.6978	5.5766		2.47273	2.40189	2.34701	2.40721	0.0630276
	GalA	66.7971	77.0692	76.8564		31.1402	32.4882	32.3463	31.9916	0.740716
	GlcA	3.5736	12.8476	14.9355		1.66598	5.41586	6.28586	4.4559	2.45499
	Sum	214.504	237.222	237.605		100	100	100	100	0
gonst1-1	Fuc	2.2655	2.3241	2.2537		0.970252	1.07409	1.10402	1.04945	0.0702041
	Rha	3.2427	2.9795	2.9372		1.38876	1.37698	1.43885	1.40153	0.0328488
	Ara	32.7957	33.2668	32.8739		14.0455	15.3743	16.1039	15.1746	1.04365
	Gal	65.7905	67.2388	66.2834		28.1763	31.0746	32.4702	30.5737	2.19036
	Glc	9.552	6.5283	6.4374		4.09086	3.01707	3.15349	3.42047	0.584567
	Xyl	24.3538	23.0314	22.7359		10.4301	10.644	11.1376	10.7372	0.362876
	Man	5.5828	5.1987	5.1983		2.39096	2.40259	2.54649	2.44668	0.0866329
	GalA	75.355	64.2703	62.6069		32.2725	29.7027	30.6692	30.8815	1.29799
	GlcA	14.558	11.5409	2.8091		6.2348	5.33366	1.37609	4.31485	2.58461
	Sum	233.496	216.379	204.136		100	100	100	100	0
gonst2-1	Fuc	2.2791	2.257	2.2576		1.104	1.04256	1.06719	1.07125	0.030921
	Rha	3.0143	2.9867	2.9674		1.46014	1.37963	1.40271	1.41416	0.0414559
	Ara	32.6429	32.7782	32.385		15.8123	15.141	15.3087	15.4207	0.349375
	Gal	66.2508	66.3714	66.085		32.0921	30.6585	31.2389	31.3298	0.721079
	Glc	6.3023	6.3886	6.2918		3.05285	2.95105	2.97419	2.99269	0.0533665
	Xyl	22.7375	22.8492	22.57		11.0141	10.5546	10.669	10.7459	0.239211
	Man	4.9489	5.22	5.0005		2.39726	2.41124	2.36378	2.39076	0.0243911
	GalA	64.9653	64.3699	62.6075		31.4694	29.734	29.5951	30.2661	1.04433
	GlcA	3.2987	13.2649	11.3822		1.5979	6.12737	5.38046	4.36858	2.42837
	Sum	206.44	216.486	211.547		100	100	100	100	0
gonst1/2	Fuc	2.2372	2.2627	2.2023		1.01675	1.09493	1.05039	1.05402	0.0392182
	Rha	3.2045	2.9637	2.968		1.45636	1.43415	1.4156	1.43537	0.0204082
	Ara	32.1711	32.9082	31.7348		14.6209	15.9244	15.136	15.2271	0.656525
	Gal	65.3767	66.3664	65.5192		29.7119	32.115	31.2496	31.0255	1.2171
	Glc	9.6822	6.4465	6.2287		4.4003	3.11949	2.9708	3.49686	0.785922
	Xyl	24.7307	22.867	22.3607		11.2394	11.0654	10.665	10.99	0.294559
	Man	5.5669	5.2859	5.1781		2.53	2.55787	2.46971	2.51919	0.0450632
	GalA	74.0999	64.3236	62.332		33.6764	31.1265	29.7294	31.5108	2.00134
	GlcA	2.966	3.2284	11.1405		1.34797	1.56224	5.31349	2.74123	2.23022
	Sum	220.035	206.652	209.664		100	100	100	100	1.00486e-14

## Sheet: Stem top
Supplemental Dataset S2: Raw data from HPAEC-PAD
Monosaccharide compositon of the upper half of inflorescence stems following TFA hydrolysis, analyzed by HPAEC-PAD.
The absoulute concentration is in µM. 0.1mg AIR was hydrolyzed with TFA, dried and resuspended in 200µL H2O. 10 µl was injected. BR = biological replicate
		Absolute concentration (µM)				mol%
		BR1	BR2	BR3		BR1	BR2	BR3	average	stdev
Ws	Fuc	2.0273	1.9284			0.334283	0.320017		0.32715	0.0100871
	Rha	6.7421	6.5545			1.11171	1.08772		1.09971	0.0169646
	Ara	15.0516	14.6603			2.48187	2.43287		2.45737	0.0346446
	Gal	27.6355	27.5119			4.55683	4.56559		4.56121	0.0061925
	Glc	12.4287	13.2097			2.04937	2.19214		2.12076	0.100954
	Xyl	471.749	472.706			77.7869	78.4454		78.1162	0.465591
	Man	12.6563	12.3647			2.0869	2.05192		2.06941	0.0247392
	GalA	52.3764	48.3799			8.63637	8.02863		8.3325	0.429741
	GlcA	5.7961	5.2771			0.955722	0.875733		0.915727	0.0565609
	sum	606.463	602.592			100	100		100	0
gonst1-1	Fuc	1.9915	1.9154	1.8628		0.315987	0.319531	0.309639	0.315052	0.00501193
	Rha	6.3506	6.2227	5.9707		1.00764	1.03808	0.992463	1.01273	0.0232326
	Ara	14.8931	14.3104	14.1396		2.36306	2.38729	2.35032	2.36689	0.0187828
	Gal	27.3744	26.9027	26.0045		4.34344	4.48796	4.32253	4.38464	0.090088
	Glc	12.4122	13.0931	11.6838		1.96942	2.18422	1.94211	2.03191	0.132604
	Xyl	493.953	467.417	471.904		78.3745	77.9755	78.4409	78.2636	0.25175
	Man	12.823	12.5046	12.1216		2.0346	2.08604	2.01488	2.04517	0.0367418
	GalA	54.4141	51.3526	53.5649		8.63377	8.56675	8.90368	8.7014	0.178355
	GlcA	6.0355	5.7226	4.3524		0.95764	0.954656	0.723466	0.878587	0.134347
	sum	630.247	599.441	601.604		100	100	100	100
gonst2-1	Fuc	1.894	1.8717	1.9538		0.297757	0.306173	0.317385	0.307105	0.00984716
	Rha	6.4675	6.8443	7.1411		1.01676	1.11959	1.16004	1.0988	0.0738674
	Ara	14.8853	14.9075	15.3498		2.34013	2.43857	2.4935	2.42407	0.0777078
	Gal	27.7094	28.2763	28.7046		4.35621	4.62545	4.66292	4.54819	0.167312
	Glc	12.9435	14.1119	13.446		2.03486	2.30843	2.18424	2.17584	0.13698
	Xyl	500.79	474.463	477.587		78.7295	77.6128	77.5816	77.9746	0.653916
	Man	12.8693	12.8763	12.3578		2.02319	2.10631	2.00746	2.04565	0.0531143
	GalA	52.5516	52.1145	53.2075		8.26167	8.52491	8.64329	8.47662	0.195339
	GlcA	5.9787	5.8549	5.8454		0.939915	0.957747	0.949556	0.949073	0.0089255
	sum	636.089	611.32	615.593		100	100	100	100
gonst1/2	Fuc	2	1.9516	1.9669		0.313181	0.312895	0.313871	0.313316	0.000501458
	Rha	7.5782	7.1614	6.7751		1.18667	1.14817	1.08115	1.13866	0.0534029
	Ara	16.2141	15.2388	15.368		2.53897	2.4432	2.45237	2.47818	0.0528482
	Gal	29.5372	28.7417	28.6131		4.62525	4.60809	4.56597	4.59977	0.0304992
	Glc	14.0146	14.476	13.4642		2.19455	2.3209	2.14857	2.22134	0.0892351
	Xyl	499.912	484.024	490.527		78.2815	77.6024	78.2765	78.0535	0.390653
	Man	12.8559	13.0337	12.9942		2.01311	2.08966	2.07357	2.05878	0.0403597
	GalA	54.3306	53.3141	53.0844		8.50766	8.54772	8.47101	8.5088	0.0383651
	GlcA	2.1655	5.7818	3.8664		0.339097	0.926982	0.616986	0.627688	0.294089
	sum	638.608	623.723	626.659		100	100	100	100

## Sheet: Stem bottom
Supplemental Dataset S2: Raw data from HPAEC-PAD
Monosaccharide compositon of the lower half of inflorescence stems following TFA hydrolysis, analyzed by HPAEC-PAD.
The absoulute concentration is in µM. 0.1mg AIR was hydrolyzed with TFA, dried and resuspended in 200µL H2O. 10 µl was injected. BR = biological replicate
		Absolute concentration (µM)				mol%
		BR1	BR2	BR3		BR1	BR2	BR3	average	stdev
Ws	Fuc	1.207	1.6785	1.7444		0.182436	0.231604	0.238095	0.217378	0.0304343
	Rha	4.1991	6.4595	6.4811		0.634687	0.891298	0.884613	0.803533	0.146262
	Ara	8.4084	11.1048	11.3872		1.27092	1.53227	1.55425	1.45248	0.157621
	Gal	17.7004	24.9364	25.3848		2.67539	3.44079	3.4648	3.19366	0.448995
	Glc	8.5978	16.0655	16.6221		1.29954	2.21676	2.26877	1.92836	0.545188
	Xyl	590.167	599.681	603.475		89.2028	82.7455	82.369	84.7724	3.84146
	Man	8.07	17.2576	17.9541		1.21977	2.38125	2.45058	2.0172	0.691463
	GalA	20.9649	41.7723	43.6716		3.16881	5.76384	5.96079	4.96448	1.55821
	GlcA	2.2866	5.7742	5.928		0.345616	0.796738	0.809119	0.650491	0.264102
	sum	661.601	724.73	732.648		100	100	100	100
gonst1-1	Fuc	1.9369	1.8765	1.8634		0.260912	0.246302	0.243336	0.250183	0.009409
	Rha	6.3326	6.2553	6.2366		0.853039	0.821046	0.814419	0.829501	0.0206519
	Ara	12.1881	11.9989	11.9015		1.64181	1.57493	1.55418	1.59031	0.0457939
	Gal	27.3095	27.1156	27.1047		3.67875	3.55909	3.53952	3.59245	0.0753751
	Glc	16.24	16.2318	16.362		2.18762	2.13052	2.13666	2.1516	0.0313461
	Xyl	615.784	636.89	641.749		82.9498	83.5957	83.804	83.4498	0.445416
	Man	18.3959	18.6183	18.6544		2.47804	2.44376	2.43602	2.45261	0.0223605
	GalA	39.2181	37.7591	36.7628		5.28291	4.95611	4.80074	5.01326	0.246112
	GlcA	4.9525	5.124	5.1389		0.667131	0.672556	0.671073	0.670254	0.00280376
	sum	742.358	761.87	765.773		100	100	100	100
gonst2-1	Fuc	1.7566	1.7127	1.7261		0.249644	0.242904	0.241886	0.244811	0.00421618
	Rha	6.7461	6.8131	6.9439		0.958741	0.96627	0.973078	0.966029	0.00717168
	Ara	12.6825	11.9682	12.0411		1.80241	1.69739	1.68737	1.72906	0.0637215
	Gal	27.4028	27.6598	27.9065		3.89442	3.92286	3.91066	3.90931	0.0142641
	Glc	17.4824	17.4988	17.5532		2.48456	2.48177	2.4598	2.47538	0.0135597
	Xyl	579.086	582.502	589.898		82.2984	82.6135	82.6649	82.5256	0.198422
	Man	16.8903	16.8258	16.9083		2.40041	2.38632	2.36943	2.38539	0.0155113
	GalA	36.5944	35.1686	35.6125		5.20071	4.9878	4.99053	5.05968	0.122147
	GlcA	5.0007	4.9441	5.012		0.710688	0.701198	0.702353	0.704746	0.00517813
	sum	703.642	705.093	713.602		100	100	100	100
gonst1/2	Fuc	1.8593	1.909			0.244519	0.250801		0.24766	0.00444205
	Rha	6.8915	7.0955			0.906311	0.932195		0.919253	0.0183027
	Ara	11.7603	12.572			1.54661	1.65169		1.59915	0.0742988
	Gal	26.4976	28.6669			3.48474	3.76621		3.62547	0.199031
	Glc	18.1137	17.8249			2.38216	2.3418		2.36198	0.028534
	Xyl	625.289	630.704			82.2326	82.8608		82.5467	0.444192
	Man	18.7118	18.6731			2.46081	2.45324		2.45703	0.00535635
	GalA	45.1078	38.4877			5.93219	5.05645		5.49432	0.619243
	GlcA	6.1594	5.2277			0.810031	0.686806		0.748419	0.0871332
	sum	760.39	761.161			100	100		100
